# Supplementary material for: Four-Dimensional Chromosome Structure Prediction
Source: Int J Mol Sci. 2021 Sep 10;22(18):9785. doi: 10.3390/ijms22189785 (PMC8465368; doi:10.3390/ijms22189785)
Supplement: Supplementary file 1 [file ijms-22-09785-s001.zip]

Archive with 1 entries (1 files):
- ijms-1350834-supplementary.pdf
